# Supplementary material for: Case Report: Mixed ductal–lobular carcinoma consisting of invasive lobular carcinoma with a glycogen-rich clear cell pattern and elevated tumor mutation burden
Source: Front Oncol. 2026 Jan 26;16:1741727. doi: 10.3389/fonc.2026.1741727 (PMC12884834; doi:10.3389/fonc.2026.1741727)
Supplement: Supplementary file 6 [file Table2.xlsx]

## Sheet: Supplementary Table S6
Supplementary Table S6. Summary of differentially expressed genes in IDC relative to gILC according to RNA-sequencing.
gene name	Average expression	log2 Fold Change (IDC/gILC)	p value	adjusted p value
LOC100132529	3905.63	-7.19179	3.81e-05	0.142896
ASPM	55.2771	-6.62936	0.00056183	0.548585
CSMD3	38.9955	-6.11988	0.00305151	1
SACS	114.725	-6.09132	5.76e-05	0.179889
RANBP2	76.1819	-6.08553	0.00025882	0.441164
ARFGEF2	36.7341	-6.03242	0.004011	1
DNAH5	35.8296	-5.9959	0.00448915	1
LYST	69.3979	-5.9489	0.00042483	0.508103
CUBN	33.5683	-5.90032	0.0059971	1
PCDH15	31.7592	-5.81902	0.00762243	1
KIAA1245	30.8547	-5.77658	0.00861613	1
POTEKP	30.8547	-5.77658	0.00861613	1
POLR3A	30.4024	-5.75489	0.00916644	1
LOC100652944	90.7549	-5.74758	0.00020994	0.437373
DPY19L2	29.0456	-5.68777	0.011065	1
TRPM1	29.0456	-5.68777	0.011065	1
ABCA13	28.5933	-5.66469	0.011791	1
KIAA1109	27.6888	-5.61738	0.0134049	1
MYO5A	27.6888	-5.61738	0.0134049	1
LAMA1	26.7843	-5.56847	0.0152626	1
DMD	52.664	-5.54338	0.00170234	1
ITPR1	739.658	-5.49637	1.73e-05	0.142896
HUWE1	25.4275	-5.49185	0.018592	1
RFX6	25.4275	-5.49185	0.018592	1
XIST	25.4275	-5.49185	0.018592	1
ZFYVE26	25.4275	-5.49185	0.018592	1
LRP2	75.8301	-5.48308	0.00054424	0.548585
ANK2	24.9752	-5.46538	0.0198692	1
C12orf28	49.9504	-5.46538	0.00218905	1
IGFN1	24.5229	-5.43841	0.0212406	1
COL7A1	24.0707	-5.41093	0.0227134	1
HERC1	22.7139	-5.3252	0.0277961	1
DNAH8	21.8093	-5.26508	0.031823	1
MACF1	21.8093	-5.26508	0.031823	1
PPM1H	21.8093	-5.26508	0.031823	1
SH3TC2	21.8093	-5.26508	0.031823	1
HK1	20.9048	-5.20235	0.0364942	1
RBBP8	20.9048	-5.20235	0.0364942	1
ZNF45	20.9048	-5.20235	0.0364942	1
CR1L	20.4525	-5.16993	0.0391193	1
DST	40.0005	-5.13676	0.00596346	1
ERBB4	19.548	-5.10281	0.0450728	1
NOMO2	19.0957	-5.06805	0.0484609	1
ANKRD36	37.7392	-5.05034	0.00766657	1
FBN2	37.2869	-5.03242	0.00807138	1
RYR2	36.8346	-5.01427	0.00850096	1
SMG1	34.5733	-4.91995	0.0110828	1
DNAH14	33.6688	-4.88042	0.0123568	1
HMCN1	115.579	-4.85151	0.00043358	0.508103
NF1	31.4074	-4.77658	0.0163268	1
KIF7	30.9552	-4.75489	0.0172812	1
TMEM135	29.1461	-4.66469	0.0217649	1
MON2	28.2416	-4.61738	0.024474	1
TRPM6	26.8848	-4.54338	0.0292494	1
DICER1	25.9802	-4.49185	0.0329867	1
ANKRD36B	37.3874	-4.42931	0.014084	1
PRPF8	24.6234	-4.41093	0.039582	1
MTR	47.4378	-4.35435	0.00853166	1
PRUNE2	641.867	-4.33001	0.00029932	0.467691
NUDT6	499.353	-4.09316	0.00049532	0.546305
FCGR1A	187.339	-4.07359	0.00086756	0.739399
ZNF711	68.9958	-4.07306	0.00531997	1
UBR5	29.2466	-4.05627	0.0356592	1
psiTPTE22	28.3421	-4.00817	0.039774	1
PCLO	36.5834	-3.95842	0.0240116	1
ABCC9	32.513	-3.77658	0.0369952	1
GUCY2C	414.628	-3.71728	0.0012397	0.8609
RUNX1	51.8097	-3.63106	0.0177971	1
MLPH	102.263	-3.6105	0.00559341	1
PPIAL4G	35.3271	-3.55849	0.0393579	1
POTEC	33.0657	-3.45465	0.0495046	1
FBN1	36.7844	-3.33498	0.0467022	1
GALNT1	72.212	-3.30544	0.0164235	1
PTPRB	71.4079	-3.1598	0.0210777	1
LRRN3	1263.18	-3.07108	0.00968229	1
ZNF486	870.765	-2.98182	0.00913869	1
KIF26B	637.646	-2.97699	0.00805955	1
KIAA0895	48.9453	-2.97353	0.0469678	1
NAT1	413.071	-2.76216	0.012159	1
GRIP1	77.3377	-2.75974	0.0361711	1
CALCRL	122.564	-2.36712	0.0461227	1
NBPF10	229.199	-2.27499	0.0388348	1
POM121L8P	185.681	2.23332	0.0455217	1
POMGNT1	650.762	2.27773	0.0371723	1
LOC100506903	157.138	2.28951	0.0445475	1
MYLK-AS1	205.078	2.28951	0.0389751	1
CALD1	280.205	2.29294	0.0349368	1
ZNF586	1147.65	2.30126	0.0435142	1
PZP	321.813	2.30148	0.0334801	1
POLR2B	1307.96	2.31834	0.0450411	1
ATP2A1	944.283	2.33681	0.0371873	1
LOC100506408	1082.93	2.36166	0.0376257	1
AFG3L2	128.042	2.36586	0.0440217	1
CTAGE9	175.53	2.36751	0.0359852	1
C10orf112	162.213	2.37404	0.0371559	1
CSTF2T	138.796	2.3959	0.039357	1
AHNAK2	454.327	2.40012	0.0270526	1
LOC100505535	761.869	2.40208	0.030058	1
PRPF40B	451.413	2.43246	0.0252184	1
LOC441736	170.505	2.45943	0.03048	1
OR51M1	87.7398	2.50834	0.0467128	1
MTERFD2	186.234	2.52368	0.0254232	1
TPO	652.069	2.54426	0.0211995	1
TAP1	163.821	2.54458	0.026357	1
LOC100652787	117.79	2.54937	0.0334644	1
POU5F1P3	105.479	2.55077	0.0367143	1
HRNR	1606.35	2.5896	0.030753	1
CRMP1	101.81	2.59329	0.0351427	1
LOC100272216	105.026	2.59384	0.0341189	1
TNXB	922.373	2.6044	0.0212587	1
CDAN1	265.833	2.60447	0.0182402	1
LOC100652783	1044.69	2.61055	0.0223624	1
LOC100507452	147.489	2.64314	0.023327	1
PGAM1P5	85.8302	2.65516	0.0372893	1
MMP13	119.097	2.65874	0.0270317	1
PLXNB3	72.9657	2.66297	0.0436736	1
IL3RA	1016.85	2.67165	0.0194046	1
FLG2	240.405	2.67417	0.0162669	1
POM121L10P	77.2874	2.68481	0.0396326	1
LOC728558	531.363	2.68617	0.0147688	1
GK3P	296.938	2.71075	0.0139664	1
TREH	106.333	2.71901	0.0268748	1
COL6A1	78.9457	2.72014	0.0365528	1
TMEM111	147.791	2.76138	0.0183799	1
HLA-DPA1	873.328	2.76262	0.014766	1
LOC100505475	123.62	2.76755	0.0212404	1
KHK	75.2773	2.79201	0.0342748	1
LOC100506554	3502.15	2.80386	0.04483	1
LOC100129845	279.702	2.81388	0.0112654	1
FLG	3322.05	2.81485	0.0414698	1
LOC100652757	3641.15	2.86281	0.0429529	1
MIB2	93.6695	2.86482	0.0235962	1
TNXA	1727.61	2.86871	0.0191313	1
LOC728888	958.404	2.87636	0.0121178	1
KRR1	295.079	2.88062	0.00952224	1
PIGK	191.761	2.90304	0.0112013	1
SLC14A1	111.509	2.90726	0.0180281	1
PCSK7	157.841	2.90923	0.0128459	1
SHROOM3	158.394	2.91495	0.0126561	1
OR51B6	95.4283	2.96193	0.0194051	1
SPATA24	136.987	2.9834	0.0125622	1
SLC38A4	76.5839	2.98409	0.024464	1
C5orf65	88.9961	2.98995	0.0200711	1
MYH7	56.6339	2.98995	0.0360746	1
ITGB7	121.911	2.99733	0.0137757	1
MMP12	93.8705	3.00435	0.0183321	1
MIR3911	160.253	3.01533	0.0101472	1
GP6	146.283	3.04287	0.0104279	1
BACE1-AS	68.0411	3.07087	0.0248379	1
MYH2	805.287	3.08254	0.00694476	1
ZNF587	95.6293	3.1062	0.0148923	1
FAM90A20	272.013	3.17378	0.00496602	1
OR52D1	109.248	3.18028	0.0109612	1
LOC100652973	164.977	3.19104	0.00678691	1
LOC100505813	1456.85	3.20065	0.00833757	1
MINA	157.992	3.21327	0.00674914	1
POTEI	97.9409	3.21912	0.0117275	1
LOC100287415	3482.56	3.24218	0.0224769	1
LOC100507115	270.104	3.24452	0.00421791	1
FLJ20444	69.9004	3.32764	0.0157994	1
MYH13	576.138	3.34688	0.00322687	1
MYH8	991.42	3.35637	0.00423586	1
MYH4	857.699	3.37239	0.00368565	1
OR51Q1	72.6642	3.38904	0.0134463	1
POTEJ	113.419	3.45178	0.00614781	1
PHYHIPL	65.6792	3.47273	0.0138375	1
OR51I2	54.8248	3.47537	0.0187084	1
FGF14	105.881	3.50101	0.00616588	1
MYH1	741.366	3.52521	0.00234622	1
FAM90A25P	40.7543	3.56961	0.0278214	1
LOC100652958	373.07	3.64648	0.00144605	0.934946
LOC100652862	151.911	3.76594	0.00213809	1
MYH3	421.513	3.78593	0.00102023	0.792807
TYR	27.2365	3.81307	0.0471693	1
LOC100128054	109.7	4.02905	0.00208195	1
RAB40A	44.2719	4.21551	0.0106253	1
LOC100507346	127.941	4.26351	0.00097975	0.792807
MMP3	102.363	4.43518	0.00109936	0.792807
CMTM2	20.8043	4.45943	0.04975	1
C10orf105	21.9098	4.53743	0.0422677	1
OR2A7	21.9098	4.53743	0.0422677	1
LOC100288273	1577	4.60094	0.00042683	0.508103
NOP16	36.1814	4.68182	0.0105237	1
LOC100131825	31.8597	5.09686	0.0104283	1
KDM4DL	22.5631	5.61143	0.0208349	1
GPR17	46.2317	5.64706	0.00192676	1
ST6GALNAC5	29.1963	5.98995	0.00747073	1
SLC38A11	303.019	6.04439	4.24e-06	0.0795483
SCN3A	3115.42	6.69168	3.54e-05	0.142896
ADAM9	14.4725	-Inf	0.0464379	1
ADK	14.9248	-Inf	0.042536	1
ALMS1	14.9248	-Inf	0.042536	1
ALS2	20.352	-Inf	0.0153741	1
ANKRD20A8P	28.4928	-Inf	0.00401918	1
ANKRD30B	22.1611	-Inf	0.0112807	1
ATP7B	15.3771	-Inf	0.0389636	1
ATR	16.2816	-Inf	0.032781	1
BBS9	15.8293	-Inf	0.0357198	1
BRIP1	15.3771	-Inf	0.0389636	1
CBLB	15.8293	-Inf	0.0357198	1
CBWD2	26.2315	-Inf	0.00575594	1
CDC73	20.8043	-Inf	0.0142106	1
CFH	32.111	-Inf	0.00232376	1
CFHR1	18.5429	-Inf	0.0213439	1
CFHR3	14.4725	-Inf	0.0464379	1
CFHR4	21.2565	-Inf	0.0131481	1
CFHR5	15.3771	-Inf	0.0389636	1
CFTR	21.7088	-Inf	0.0121749	1
CHL1	14.4725	-Inf	0.0464379	1
CHRNA1	22.6134	-Inf	0.010457	1
COL4A5	29.8496	-Inf	0.00325971	1
CPS1	18.0907	-Inf	0.0232367	1
CR1	26.2315	-Inf	0.00575594	1
CRB1	20.8043	-Inf	0.0142106	1
CTAGE11P	14.4725	-Inf	0.0464379	1
DDR2	19.8997	-Inf	0.016653	1
DIAPH3	20.8043	-Inf	0.0142106	1
DMBT1	15.8293	-Inf	0.0357198	1
DTNA	21.7088	-Inf	0.0121749	1
FAM75A3	14.4725	-Inf	0.0464379	1
FAM75A6	16.7339	-Inf	0.0300763	1
FANCM	18.5429	-Inf	0.0213439	1
FLJ35776	14.9248	-Inf	0.042536	1
FRS2	14.4725	-Inf	0.0464379	1
GDF9	20.8043	-Inf	0.0142106	1
GPR98	28.9451	-Inf	0.00374621	1
GRIN2A	18.9952	-Inf	0.0196238	1
HEATR5B	14.4725	-Inf	0.0464379	1
HMGCS2	15.3771	-Inf	0.0389636	1
HNF1B	76.4331	-Inf	2.35e-05	0.142896
IKBKAP	33.0155	-Inf	0.00203728	1
ITGA4	36.1814	-Inf	0.0013081	0.875963
KIAA0196	20.352	-Inf	0.0153741	1
KIR2DL3	14.4725	-Inf	0.0464379	1
LAMA3	47.488	-Inf	0.00033183	0.478597
LOC100288332	17.6384	-Inf	0.025315	1
LOC100652962	58.7947	-Inf	0.0001051	0.281519
LOC399753	18.9952	-Inf	0.0196238	1
LOC440243	15.3771	-Inf	0.0389636	1
LRP1B	27.136	-Inf	0.00497837	1
MAP3K1	23.0656	-Inf	0.00969619	1
MTRR	19.4475	-Inf	0.0180638	1
MUC16	37.5382	-Inf	0.00109097	0.792807
MUC20	19.8997	-Inf	0.016653	1
MYO3A	20.8043	-Inf	0.0142106	1
NBAS	19.8997	-Inf	0.016653	1
NDUFS2	18.5429	-Inf	0.0213439	1
NEBL	23.5179	-Inf	0.00899211	1
NTRK2	20.8043	-Inf	0.0142106	1
PARP1	22.1611	-Inf	0.0112807	1
PDE4B	16.2816	-Inf	0.032781	1
PIKFYVE	15.8293	-Inf	0.0357198	1
PKHD1	50.6539	-Inf	0.00023619	0.441164
PMS2	18.9952	-Inf	0.0196238	1
RAB3IP	15.8293	-Inf	0.0357198	1
RP1L1	18.0907	-Inf	0.0232367	1
RPTN	25.7792	-Inf	0.00619351	1
SEMA3E	20.8043	-Inf	0.0142106	1
SLC39A6	17.1861	-Inf	0.027591	1
SLC40A1	18.5429	-Inf	0.0213439	1
SLC6A15	16.7339	-Inf	0.0300763	1
SPTA1	42.5131	-Inf	0.00058516	0.548585
TAF2	17.6384	-Inf	0.025315	1
TBC1D30	29.3974	-Inf	0.00349359	1
TCF4	14.9248	-Inf	0.042536	1
TMPRSS15	15.8293	-Inf	0.0357198	1
TTC21B	39.7995	-Inf	0.00081519	0.727847
UBR1	19.4475	-Inf	0.0180638	1
UBR4	17.6384	-Inf	0.025315	1
UGT2B7	19.4475	-Inf	0.0180638	1
UMOD	15.3771	-Inf	0.0389636	1
VCAN	20.8043	-Inf	0.0142106	1
VWF	15.8293	-Inf	0.0357198	1
WIPF1	28.9451	-Inf	0.00374621	1
WRN	20.8043	-Inf	0.0142106	1
XDH	14.9248	-Inf	0.042536	1
XPOT	20.352	-Inf	0.0153741	1
ZBTB24	14.4725	-Inf	0.0464379	1
ZC3H11A	14.4725	-Inf	0.0464379	1
ZNF43	19.8997	-Inf	0.016653	1
ZNF658	19.4475	-Inf	0.0180638	1
ZNF705A	14.9248	-Inf	0.042536	1
ZNF705G	14.9248	-Inf	0.042536	1
ZNF708	16.7339	-Inf	0.0300763	1
CASP6	13.2665	Inf	0.0473794	1
LOC100288346	47.5383	Inf	0.00020063	0.437373
LOC100507212	16.0304	Inf	0.0270123	1
SLC1A7	23.7691	Inf	0.00623798	1
SLC35F2	22.1108	Inf	0.00836249	1
Statistics calculated using the DESeq package. Genes with p-value <0.05 have been included. Inf, infinity
