# Supplementary material for: Case Report: Mixed ductal–lobular carcinoma consisting of invasive lobular carcinoma with a glycogen-rich clear cell pattern and elevated tumor mutation burden
Source: Front Oncol. 2026 Jan 26;16:1741727. doi: 10.3389/fonc.2026.1741727 (PMC12884834; doi:10.3389/fonc.2026.1741727)
Supplement: Supplementary file 7 [file Table3.xlsx]

## Sheet: Supplementary Table S7
Supplementary Table S7. Summary of HNF1B target genes of differentially expressed genes in IDC relative to gILC according to RNA-sequencing.
gene name	log2 Fold Change (IDC/gILC)	p value	adjusted p value	expression of ILC	expression of IDC
PIK3CG	-Inf	0.51638	1	4.52267	0
NR4A1	-Inf	0.732586	1	1.80907	0
HSPD1	0.310265	0.814081	1	62.4128	77.3879
ESR1	-1.29546	0.708556	1	10.8544	4.42217
ERBB4	-5.10281	0.0450728	1	37.9904	1.10554
BAG1	0.874469	0.939526	1	1.80907	3.31662
GLRX	Inf	0.633729	1	0	2.21108
UGT1A1	-Inf	0.732586	1	1.80907	0
